# Supplementary material for: Comparative genomic analysis uncovered phylogenetic diversity, evolution of virulence factors, and horizontal gene transfer events in tomato bacterial spot Xanthomonas euvesicatoria
Source: Front Microbiol. 2024 Nov 5;15:1487917. doi: 10.3389/fmicb.2024.1487917 (PMC11573517; doi:10.3389/fmicb.2024.1487917)
Supplement: Supplementary file 1 [file Table_1.xlsx]

## Sheet: Table S1
Table S1. Genome information of sequenced strains.
Strain	Copper	Phenotype	Size (bp)	GC %	Nanopore depth	Pseudo gene	Genes	tRNA	rRNA	ncRNA	Other RNA	Illumina depth	GenBank	Isolated location	CheckM (Completeness, %)	CheckM (Contamination, %)	Complete BUSCOs (C, %)	Complete and single-copy BUSCOs (S, %)	Complete and duplicated BUSCOs (D, %)	Fragmented BUSCOs (F, %)	Missing BUSCOs (M, %)
T0319-01T	CuR	Atypical	4974947	64.9	110.9	248	3946	53	6	33	3	---	CP137539	Shueishang	96.14	1.6	97.5	97.3	0.2	1.6	0.9
pT0319-01.1			255122	59.7	177.1	9	240	0	0	0	0	---	CP137540	Shueishang
pT0319-01.2			114517	64.3	243.6	4	135	0	0	0	0	---	CP137541	Shueishang
pT0319-01.3			62580	60.2	258.1	17	52	0	0	0	0	---	CP137542	Shueishang
XpT32	CuR	Atypical	4946329	64.9	136.8	304	3847	53	6	33	3	---	CP137536	Liujiao	94.75	1.43	96.8	96.7	0.1	1.8	1.4
pXT32.1			251985	59.6	169.1	6	238	0	0	0	0	---	CP137537	Liujiao
pXT32.2			62585	60.2	217.4	16	54	0	0	0	0	---	CP137538	Liujiao
XpT39	CuR	Atypical	4987245	64.9	279.9	104	4076	53	6	33	3	145.04	CP137532	Liujiao	98.29	2.44	99.8	99.7	0.1	0.1	0.1
pXT39.1			250793	59.6	351.1	7	233	0	0	0	0	133.7	CP137533	Liujiao
pXT39.2			62596	60.2	868.4	14	55	0	0	0	0	89.82	CP137534	Liujiao
pXT39.3			30950	59.7	145.9	0	40	0	0	0	0	47.53	CP137535	Liujiao
0709-01	CuR	Typical	4915631	65	420.3	74	4037	53	6	32	3	131.89	CP157486	Chiayi	99.75	1.68	99.8	99.7	0.1	0	0.2
p0709-01.1			249567	59.6	485.3	6	231	0	0	0	0	108.22	CP157487	Chiayi
p0709-01.2			82027	60.2	895.8	13	78	0	0	0	0	106.38	CP157488	Chiayi
p0709-01.3			28181	63.1	460.7	0	36	0	0	0	0	121.06	CP157489	Chiayi
0709-03	CuS	Typical	4915609	65	43.5	77	4036	53	6	32	3	178.3	CP157490	Chiayi	99.75	0.03	99.7	99.7	0	0.1	0.2
p0709-03.1			82042	60.2	84.8	13	78	0	0	0	0	120.82	CP157491	Chiayi
p0709-03.2			28181	63.1	44.6	0	36	0	0	0	0	125.33	CP157492	Chiayi
XpT2	CuS	Typical	4906464	65	39.19	76	4024	53	6	32	3	150.87	CP166450	Taipao	99.8	0.46	99.7	99.7	0	0.1	0.2
pXpT2.1			93650	57.1	55.04	2	93	0	0	0	0	64.71	CP166451	Taipao
pXpT2.2			82070	60.2	127.72	13	78	0	0	0	0	170.18	CP166452	Taipao
pXpT2.3			10900	61.6	16.28	2	19	0	0	0	0	141.41	CP166453	Taipao
XTN47	CuS	Atypical	5073981	64.9	393.86	102	4187	53	6	33	3	678.25	CP166448	Chiayi	99.67	0.03	99.7	99.7	0	0.1	0.2
pXTN47.1			97301	60.7	451.92	15	107	0	0	0	0	761.77	CP166449	Chiayi
T0319-01T = BCRC 81416 (https://catalog.bcrc.firdi.org.tw/BcrcContent?bid=81416&rowid=1)

## Sheet: Table S2
Table S2. Sequence information of strins used in the analysis
Strain	Size (bp)	GC %	Pseudo gene	Genes	RNA	Accession	Species
91-118	4898349	65	76	4017	94	NZ_CP019725.1	X. perforans
85-10*	5178450	64.7	162	4203	98	NZ_CP017190.1	X. euvesicatoria
p_XCV_1	182571	60.5	4	180	1	NZ_CP017191.1	X. euvesicatoria
p_XCV_2	38116	60.7	0	47	0	NZ_CP017192.1	X. euvesicatoria
p_XCV_3	19146	59.8	0	21	1	NZ_CP017193.1	X. euvesicatoria
GEV1001	5031893	64.8	91	4152	97	NZ_CP116309.1	X. perforans
pGEV1001.1	56147	62.1	4	58	0	NZ_CP116310.1	X. perforans
pGEV1001.2	43921	62	3	51	0	NZ_CP116311.1	X. perforans
pGEV1001.3	87450	62.9	2	79	0	NZ_CP116312.1	X. perforans
GEV872	5043378	64.9	82	4194	96	NZ_CP116305.1	X. perforans
pGEV872.1	43915	62	3	52	0	NZ_CP116306.1	X. perforans
pGEV872.2	56105	62.1	4	58	0	NZ_CP116307.1	X. perforans
pGEV872.3	18815	64.3	0	26	0	NZ_CP116308.1	X. perforans
LH3	4969893	64.9	77	4082	94	NZ_CP018475.1	X. perforans
pLH3.1	222061	59.5	8	202	0	NZ_CP018472.1	X. perforans
pLH3.2	69764	62.3	7	70	0	NZ_CP018476.1	X. perforans
pLH3.3	45953	61.7	1	49	0	NZ_CP018474.1	X. perforans
pLH3.4	38746	65.2	14	37	0	NZ_CP018473.1	X. perforans
LMG930	5079107	64.7	166	4077	98	NZ_CP018467.1	X. euvesicatoria
pLMG930.1	179490	61.2	6	168	1	NZ_CP018464.1	X. euvesicatoria
pLMG930.2	167496	60.6	5	168	1	NZ_CP018463.1	X. euvesicatoria
pLMG930.3	42763	62.4	3	50	0	NZ_CP018466.1	X. euvesicatoria
pLMG930.4	31328	60.5	0	40	0	NZ_CP018465.1	X. euvesicatoria
F1	4967469	64.9	99	4015	95	NC_016010.1	X. axonopodis pv. citrumelonis
LMG495	4998584	64.8	502	4292	78	NZ_JPYG01000001.1	X. euvesicatoria pv. alfalfae
NI1	5074262	64.9	119	4216	90	NZ_NISG01000001.1	X. perforans
306	5175554	64.8	163	4185	99	NC_003919.1	X. citri pv. citri
pXAC33	33700	61.9	8	34	0	NC_003921.3	X. citri pv. citri
pXAC64	64920	61.4	8	62	0	NC_003922.1	X. citri pv. citri
CFBP3836	5091595	64.8	108	4120	92	NZ_CP072268.1	X. euvesicatoria pv. alfalfae
pXEA29.3836R	28841	60.1	0	37	0	NZ_CP072269.1	X. euvesicatoria pv. alfalfae
CFBP6369	5370749	64.4	111	4432	94	NZ_CM002866.1	X. euvesicatoria pv. allii
plasmid unnamed1	35712	59.6	3	44	0	NZ_CM002867.1	X. euvesicatoria pv. allii
plasmid unnamed2	20781	58.6	0	24	0	NZ_CM002868.1	X. euvesicatoria pv. allii
TC2-1	5093283	64.8	573	4360	90	CP077785	X. perforans
plasmid unnamed1	136572	61	33	95	0	CP077786	X. perforans
plasmid unnamed2	46534	62.1	3	40	0	CP077787	X. perforans
CFBP7293	5012988	64.928	89	4124	95	MOLQ01000000	X. perforans
LMG21719	5254103	64.479	342	4310	95	LOJT01000000	X. cissicola
DSM3585	4480365	64.4803	704	3324	113	JFAQ01000000	X. axonopodis
ISO18C2	5219584	64.7467	254	4195	89	CP012048	X. axonopodis pv. phaseoli
pXap48	47995	60.6105	7	43	0	CP012050	X. axonopodis pv. phaseoli
pXap59	58947	61.7606	7	65	0	CP012049	X. axonopodis pv. phaseoli
CFBP8353	5318553	63.9672	231	4290	116	PHKV01000000	X. prunicola
NCPPB2417	4923717	63.3159	320	3973	151	JSBW00000000	X. vasicola
CFBP4643	5327500	65.1319	170	4333	133	MDEI00000000	X. pisi
CFBP7245	5314178	64.2756	226	4273	199	MDEE00000000	X. dyei
CFBP4188	5057880	63.7097	267	4118	93	MDFM00000000	X. hortorum pv. cynarae
CFBP4925	5322873	63.829	365	4341	93	MDEF00000000	X. hortorum pv. hederae
CFBP7645	4753168	65.4814	195	3957	87	MIGY00000000	X. arboricola
CFBP3123	4650088	65.4785	181	3920	106	MDEB00000000	X. arboricola pv. populi
CFBP6943 plasmid unnamed	64860	60.5	6	56	0	CP066920.1	X. campestris pv. campestris
DAR73910 pXAS28-2	28174	63	5	30	0	CP060478.1	X. citri pv. citri
DAR73910 pF	116539	63.5	28	108	0	CP060477.1	X. citri pv. citri
LMG696 pLMG696-1	66975	61.5	7	74	0	CP066344.1	X. citri pv. durantae
CFBP6991 pF	117980	64	3	136	0	CP021016.2	X. citri pv. phaseoli var. fuscans
EB08 pXAG27	26620	61.5	4	28	0	CP026335.1	X. citri pv. glycines
Xp17-12	5202089	64.7326	109	4321	86	JZVH00000000	X. perforans
Xp2010	5250316	64.6324	792	3680	98	JADEKO000000000	X. perforans
Xant-28	5301693	63.62	226	4358	98	JBBGXZ000000000	X. euvesicatoria
Xant-154	5401690	63.7	211	4452	95	JBBGXU000000000	X. euvesicatoria
Xant-247	5224703	63.59	216	4284	98	JBBGXV000000000	X. euvesicatoria
Xant-259	5110912	63.66	215	4160	96	JBBGXW000000000	X. euvesicatoria
Xant-546	5184374	63.68	243	4225	94	JBBGYJ000000000	X. euvesicatoria
Xant-565	5130310	63.66	208	4183	94	JBBGYK000000000	X. euvesicatoria
Xant-45	5119357	63.35	119	4196	104	JBBGYF000000000	X. vesicatoria
Xant-147	5125818	63.45	125	4210	105	JBBGXT000000000	X. vesicatoria
Xant-445	5152216	63.6	120	4216	106	JBBGYE000000000	X. vesicatoria
Xant-529	5151897	63.65	119	4218	106	JBBGYI000000000	X. vesicatoria
Xant-270	5074371	63.84	122	4202	98	JBBGXX000000000	X. perforans
Xant-319	5233132	63.59	134	4319	97	JBBGYB000000000	X. perforans
Xant-524	5092084	63.91	127	4206	97	JBBGYH000000000	X. perforans
Xant-685	5083846	64.19	116	4215	90	JBBGYN000000000	X. perforans
Xant-328	5265346	63.75	111	4388	95	JBBGYC000000000	X. perforans
Xant-314	5264408	63.36	112	4410	95	JBBGYA000000000	X. perforans
Xant-477	5228479	63.7	139	4330	90	JBBGYG000000000	X. perforans
Xant-277	5016178	64.16	111	4157	96	JBBGXY000000000	X. perforans
Xant-681	5266114	63.57	118	4409	95	JBBGYM000000000	X. perforans
Xant-443	5264580	63.6	104	4399	95	JBBGYD000000000	X. perforans
Xant-592	5453303	63.54	146	4591	91	JBBGYL000000000	X. perforans
XVP-102	5327663	64.5271	196	4385	96	JAUHMG010000000	X. euvesicatoria
XVP-104	5326400	64.527	198	4387	96	JAUHMH010000000	X. euvesicatoria
XVP-112	5322262	64.5407	195	4382	96	JAUHMI010000000	X. euvesicatoria
XVP-128	5435950	64.4608	193	4485	96	JAUHMJ010000000	X. euvesicatoria
XVP-139	5097212	64.6408	185	4151	95	JAUHMK010000000	X. euvesicatoria
XVP-155	5435446	64.46	191	4486	96	JAUHML010000000	X. euvesicatoria
XVP-156	5436683	64.4599	194	4487	96	JAUHMM010000000	X. euvesicatoria
XVP-157	5437600	64.463	190	4486	96	JAUHMN010000000	X. euvesicatoria
XVP-158	5283932	64.5656	185	4342	94	JAUHMO010000000	X. euvesicatoria
XVP-160	5437044	64.4634	194	4495	96	JAUHMP010000000	X. euvesicatoria
XVP-161	5288550	64.565	188	4331	95	JAUHMQ010000000	X. euvesicatoria
XVP-162	5427545	64.4649	192	4474	96	JAUHMR010000000	X. euvesicatoria
XVP-163	5289225	64.5642	193	4329	94	JAUHMS010000000	X. euvesicatoria
XVP-164	5435968	64.4605	199	4490	96	JAUHMT010000000	X. euvesicatoria
XVP-165	5290287	64.5455	210	4336	96	JAUHMU010000000	X. euvesicatoria
XVP-166	5331281	64.5349	200	4383	96	JAUHMV010000000	X. euvesicatoria
XVP-168	5281691	64.6371	194	4343	95	JAUHMW010000000	X. euvesicatoria
XVP-170	5374898	64.5928	189	4431	96	JAUHMX010000000	X. euvesicatoria
XVP-174	5388236	64.5899	196	4444	96	JAUHMY010000000	X. euvesicatoria
XVP-178	5322674	64.5401	192	4377	96	JAUHMZ010000000	X. euvesicatoria
XVP-179	5322194	64.5402	201	4369	96	JAUHNA010000000	X. euvesicatoria
XVP-181	5322166	64.5391	201	4379	96	JAUHNB010000000	X. euvesicatoria
XVP-183	5310278	64.5207	209	4369	96	JAUHNC010000000	X. euvesicatoria
XVP-187	5322374	64.538	190	4378	96	JAUHND010000000	X. euvesicatoria
XVP-189	5315973	64.5262	202	4368	97	JAUHNE010000000	X. euvesicatoria
XVP-192	5209147	64.6238	208	4269	96	JAUHNF010000000	X. euvesicatoria
XVP-194	5205257	64.6528	190	4235	95	JAUHNG010000000	X. euvesicatoria
XVP-195	5204381	64.6532	192	4233	95	JAUHNH010000000	X. euvesicatoria
XVP-207	5235577	64.6728	200	4288	95	JAUHNJ010000000	X. euvesicatoria
XVP-216	5370213	64.5146	188	4458	96	JAUHNK010000000	X. euvesicatoria
XVP-220	5368978	64.5141	190	4449	96	JAUHNL010000000	X. euvesicatoria
XVP-222	5081649	64.7098	172	4116	95	JAUHNM010000000	X. euvesicatoria
XVP-224	5332292	64.6079	207	4411	95	JAUHNN010000000	X. euvesicatoria
XVP-226	5325914	64.5506	210	4380	96	JAUHNO010000000	X. euvesicatoria
XVP-228	5426426	64.4777	222	4482	96	JAUHNP010000000	X. euvesicatoria
XVP-232	5390140	64.4943	202	4455	96	JAUHNQ010000000	X. euvesicatoria
XVP-234	5413659	64.5359	198	4462	97	JAUHNR010000000	X. euvesicatoria
XVP-235	5456418	64.5084	202	4515	98	JAUHNS010000000	X. euvesicatoria
XVP-238	5210916	64.6217	187	4292	95	JAUHNT010000000	X. euvesicatoria
XVP-240	5161916	64.6673	197	4210	95	JAUHNU010000000	X. euvesicatoria
XVP-242	5308629	64.5436	201	4353	96	JAUHNV010000000	X. euvesicatoria
XVP-25	5338084	64.5397	213	4376	96	JAUHNX010000000	X. euvesicatoria
XVP-251	5368944	64.5128	186	4446	96	JAUHNY010000000	X. euvesicatoria
XVP-253	5382893	64.5077	224	4436	96	JAUHNZ010000000	X. euvesicatoria
XVP-255	5384493	64.5002	189	4473	96	JAUHOA010000000	X. euvesicatoria
XVP-257	5415761	64.554	209	4477	96	JAUHOB010000000	X. euvesicatoria
XVP-259	5270605	64.6002	181	4337	96	JAUHOC010000000	X. euvesicatoria
XVP-262	5309096	64.5412	205	4350	96	JAUHOD010000000	X. euvesicatoria
XVP-275	5169408	64.6449	203	4201	96	JAUHOK010000000	X. euvesicatoria
XVP-278	5117288	64.7079	179	4180	94	JAUHOL010000000	X. euvesicatoria
XVP-281	5118953	64.7078	179	4185	95	JAUHOM010000000	X. euvesicatoria
XVP-285	5118281	64.7079	181	4179	96	JAUHON010000000	X. euvesicatoria
XVP-287	5385762	64.5016	188	4472	96	JAUHOO010000000	X. euvesicatoria
XVP-290	5169292	64.6467	200	4197	95	JAUHOP010000000	X. euvesicatoria
XVP-295	5444499	64.5324	192	4540	96	JAUHOQ010000000	X. euvesicatoria
XVP-304	5401959	64.5632	199	4457	96	JAUHOR010000000	X. euvesicatoria
XVP-306	5170706	64.6473	200	4206	95	JAUHOS010000000	X. euvesicatoria
XVP-310	5308091	64.54	202	4356	97	JAUHOT010000000	X. euvesicatoria
XVP-312	5118440	64.7071	183	4182	95	JAUHOU010000000	X. euvesicatoria
XVP-318	5079478	64.708	176	4123	95	JAUHOX010000000	X. euvesicatoria
XVP-320	5080139	64.7076	171	4109	95	JAUHOY010000000	X. euvesicatoria
XVP-40	5157271	64.6573	204	4202	95	JAUHOZ010000000	X. euvesicatoria
XVP-42	5284361	64.558	192	4328	97	JAUHPA010000000	X. euvesicatoria
XVP-51	5284543	64.5605	192	4337	96	JAUHPB010000000	X. euvesicatoria
XVP-56	5130558	64.6725	210	4176	95	JAUHPC010000000	X. euvesicatoria
XVP-66	5323481	64.5416	190	4381	96	JAUHPD010000000	X. euvesicatoria
XVP-71	5281466	64.5613	192	4338	96	JAUHPE010000000	X. euvesicatoria
XVP-77	5323927	64.5392	196	4384	95	JAUHPF010000000	X. euvesicatoria
XVP-81	5323384	64.54	192	4392	97	JAUHPG010000000	X. euvesicatoria
XVP-82	5324551	64.5252	195	4386	96	JAUHPH010000000	X. euvesicatoria
XVP-88	5098447	64.6448	185	4143	95	JAUHPI000000000	X. euvesicatoria
XVP-91	5488758	64.4251	193	4553	99	JAUHPJ010000000	X. euvesicatoria
XVP-96	5435347	64.5627	195	4491	96	JAUHPK010000000	X. euvesicatoria
XVP-99	5326904	64.5431	193	4392	97	JAUHPL000000000	X. euvesicatoria
XVP-205	5012297	64.9138	104	4147	89	JAUHNI010000000	X. perforans
XVP-245	5255941	64.6702	108	4377	89	JAUHNW010000000	X. perforans
XVP-265	5253300	64.6544	131	4353	90	JAUHOE010000000	X. perforans
XVP-267	5255239	64.6527	133	4365	91	JAUHOF010000000	X. perforans
XVP-270	5255842	64.6552	128	4359	90	JAUHOG010000000	X. perforans
XVP-271	5255919	64.6531	131	4359	91	JAUHOH010000000	X. perforans
XVP-272	5255571	64.6527	131	4358	90	JAUHOI010000000	X. perforans
XVP-273	5255344	64.6534	129	4358	90	JAUHOJ010000000	X. perforans
XVP-314	5260190	64.6638	109	4381	89	JAUHOV010000000	X. perforans
XVP-315	5290536	64.6689	102	4433	91	JAUHOW010000000	X. perforans
*2016 sequencing version.

## Sheet: Table S3
Table S3. Differentiation of Xanthomonas euvesicatoria subspecies based on carbon utilization patterns using the Biolog GEN III Microplate system and amylolytic activity .
Carbon utilization	X. euvesicatoria
	subsp. euvesicatoria1	subsp. perforans	subsp. taiwanensis
Dextrin	2	+	+
N-acetyl-D-glucosamine	+	+	+
D-galactose	+	+	+
Gentibiose	+	+	V
a-D-lactose	V	+	-
Acetic acid	V	+	+
Propionic acid	V-	+	+
D-fucose	+	-	+
Amylolytic3	-	+	+
1The data of X. euvesicatoria subsp. euvesicatoria and perforans obtained from Jones et al., 2004 and Constantin et al., 2016.
2+ = positive reaction by all strains; v = 50% or more of strains utilized carbon source; v– = <50% os trains utilized carbon source; and – = none of strains utilized carbon source.
3Tested on Nutrient agar plates containing 1.5% soluble starch as described by Stall et al., 1994.

## Sheet: Table S4
Table S4. Protein sequence comparison of type IV secretion system genes related to those of the X. perforans reference strain 91-118, the X. euvesciatoria reference strain 85-10 and the X. citri subsp. citri reference strain 306.
Location	Gene	Xee this study	Sequence similarity (%)
			Xep	Xep 91-118	Xee 85-10	Xcc 306
			T0709-01
Chromosome	VirD	T0319-01	99.28	99.28	99.1	98.03
		T0709-01		100	99.82	98.38
	VirB7	T0319-01	100	NSb	Absentc	NS
		T0709-01		NS	Absent	NS
	VirB8	T0319-01	99.42	99.42	NS	97.38
		T0709-01		100	NS	97.38
	VirB9	T0319-01	100	100	91.84	NS
		T0709-01		100	91.84	NS
	VirB10	T0319-01	100	100	Absent	98.46
		T0709-01		100	Absent	98.48
	VirB11	T0319-01	100	100	Absent	99.71
		T0709-01		100	Absent	99.71
	VirB1	T0319-01	96.01	96.01	Absent	94.93
		T0709-01		100	Absent	95.71
	VirB2	T0319-01	94.12	94.12	Absent	NS
		T0709-01		100	Absent	NS
	VirB3	T0319-01	97.75	NS	Absent	NS
		T0709-01		NS	Absent	98.88
	VirB4	T0319-01	99.76	99.76	Absent	99.63
		T0709-01		100	Absent	99.39
	VirB5	T0319-01	92.89	92.89	Absent	NS
		T0709-01		100	Absent	NS
	VirB6	T0319-01	90.45	90.45	77.63	81.94
		T0709-01		100	NS	73.8
Plasmid	VirB2	T0319-01	NSb	NS	88.8	NS
		T0709-01		NS	NS	NS
	VirB3	T0319-01	26.67	NS	97.98	NS
		T0709-01		32.81	NS	32.81
	VirB4	T0319-01	25.51	92.93	NS	97.69
		T0709-01		33.14	25.03	33.02
	VirB5	T0319-01	100	100	91.84	NS
		T0709-01		100	91.84	NS
	VirB6	T0319-01	28.16	95.24	93.91	97.69
		T0709-01		NS	NS	NS
	VirB8	T0319-01	31.76	NS	95.83	64.58
		T0709-01		35.71	24.29	41.51
	VirB9	T0319-01	23.6	NS	96.43	97.77
		T0709-01		NS	NS	NS
	VirB10	T0319-01	29.69	NS	93.09	98.28
		T0709-01		31.94	34.31	33.89
	VirB11	T0319-01	29.41	NS	97.35	99.71
		T0709-01		33.44	28.82	33.44
	VirB1	T0319-01	Absentc	47.62	84.75	93.15
		T0709-01		Absent	Absent	Absent
NS, no hit.

## Sheet: Table S5
Table S5. Protein sequence comparison of plasmid-borne Dot/Icm type IV secretion system genes related to those of the X. euvesciatoria reference strain 85-10 and the X. citri pv. phaseoli var. fuscans strainCFBP6991.
Protein	% identity to
	Xeea 85-10	Xcp CFBP6991
IcmT	NSb	NS
IcmP	24.15	99.77
DotA	23.89	100
DotB	33.51	100
DotC	31.96	100
IcmL	NS	100
IcmK	30.8	100
IcmE	28.04	100
IcmG	NS	94.97
IcmC	NS	100
IcmJ	33.33	100
IcmB	33.63	100
IcmO	37.55	99.9
NS, no hit.
